# Supplementary material for: Fetal Tissue-Derived Mast Cells (MC) as Experimental Surrogate for In Vivo Connective Tissue MC
Source: Cells. 2022 Mar 8;11(6):928. doi: 10.3390/cells11060928 (PMC8946182; doi:10.3390/cells11060928)
Supplement: Supplementary file 1 [file cells-11-00928-s001.zip]

Archive with 3 entries (3 files):
- Supplementary Figure S1.tif
- Supplementary Figure S2.tif
- Supplementary Table S1.pdf
